# Supplementary material for: Forest Therapy Trails: Development and Application of an Assessment Protocol
Source: Int J Environ Res Public Health. 2025 Sep 16;22(9):1440. doi: 10.3390/ijerph22091440 (PMC12470198; doi:10.3390/ijerph22091440)
Supplement: Supplementary file 1 [file ijerph-22-01440-s001.zip]

Archive with 7 entries (7 files):
- Supp Doc S1 Detailed Protocol.pdf
- Supp Doc S2 Protocol Template.pdf
- Supp Doc S3 Screening Worksheet.pdf
- Supp Doc S4 Northwoods Example.pdf
- Supp Doc S5 Chicago Example.pdf
- Supp Doc S6 Illustrated Criteria.pdf
- Supplementary Tables S1-S9.pdf
